# Supplementary material for: The usherin mutation c.2299delG leads to its mislocalization and disrupts interactions with whirlin and VLGR1
Source: Nat Commun. 2023 Feb 21;14:972. doi: 10.1038/s41467-023-36431-1 (PMC9944904; doi:10.1038/s41467-023-36431-1)
Supplement: Supplementary file 4 — Source Data [file 41467_2023_36431_MOESM4_ESM.zip]

Archive with 2 entries (2 files):
- Combined Raw data Final submission.xlsx
- Raw blots combined 01-09-23.pdf
