# Supplementary material for: The usherin mutation c.2299delG leads to its mislocalization and disrupts interactions with whirlin and VLGR1
Source: Nat Commun. 2023 Feb 21;14:972. doi: 10.1038/s41467-023-36431-1 (PMC9944904; doi:10.1038/s41467-023-36431-1)
Supplement: Supplementary file 4 — Source Data [file 41467_2023_36431_MOESM4_ESM.zip › Combined Raw data Final submission.xlsx]

## Sheet: Fig 1A
4.3.16		Comparing Total Message through retinal development
	Target	Sample	Cq				Total Usherin			HPRT				WT P1	GG P1	WT P15	GG P15	WT P30	GG P30	WT P360	GG P360
	MY-TotalUSH2A	WT P1 Retina	19.8602	19.7238		WT P1	0.267138		WT P1	17.8195			1	0.147284	0.0731175	1	0.67365	0.41467	0.411555	0.637761	0.523998
	MY-TotalUSH2A	WT P1 Retina	19.6395			GG P1	0.132618		GG P1	17.4074			2	0.112154	0.116607	1	0.707603	0.389503	0.453137	0.669545	0.54311
	MY-TotalUSH2A	WT P1 Retina	19.6717			WT P15	1.81376		WT P15	20.9999			3	0.176728	0.0967468	1	0.915135	0.344019	0.533745	0.532055	0.571722
	MY-TotalUSH2A	WT P1 Retina	20.0576	20.0418		GG P15	1.22184		GG P15	18.8587			average	0.145388	0.0954905	1	0.765463	0.382731	0.466145	0.61312	0.546277
	MY-TotalUSH2A	WT P1 Retina	20.3778			WT P30	0.752113		WT P30	16.8856			SD	0.0323288	0.0217721	0	0.130727	0.0358088	0.062125	0.0719805	0.0240189
	MY-TotalUSH2A	WT P1 Retina	19.69			GG P30	0.746463		GG P30	16.2506			P-value	0.100419		0.0898245		0.131686		0.244369
	MY-TotalUSH2A	WT P1 Retina	19.8149	19.8749		WT P360	1.15675		WT P360	17.0951
	MY-TotalUSH2A	WT P1 Retina	19.7974			GG P360	0.950409		GG P360	16.5433
	MY-TotalUSH2A	WT P1 Retina	20.0124
	MY-TotalUSH2A	GG P1 Retina	20.4911	20.3221					Normalized	Equal to 1
	MY-TotalUSH2A	GG P1 Retina	20.1531				WT P1		14.7284	0.147284
	MY-TotalUSH2A	GG P1 Retina	20.0823				GG P1		7.31175	0.0731175
	MY-TotalUSH2A	GG P1 Retina	20.3481	20.4356			WT P15		100	1
	MY-TotalUSH2A	GG P1 Retina	20.3648				GG P15		67.365	0.67365
	MY-TotalUSH2A	GG P1 Retina	20.5939				WT P30		41.467	0.41467
	MY-TotalUSH2A	GG P1 Retina	20.7111	20.4025			GG P30		41.1555	0.411555
	MY-TotalUSH2A	GG P1 Retina	20.3081				WT P360		63.7761	0.637761
	MY-TotalUSH2A	GG P1 Retina	20.1883				GG P360		52.3998	0.523998
	MY-TotalUSH2A	WT P15 Retina	19.7679	20.1409
	MY-TotalUSH2A	WT P15 Retina	20.4772
	MY-TotalUSH2A	WT P15 Retina	20.1775				Total Usherin			HPRT
	MY-TotalUSH2A	WT P15 Retina	19.7281	20.1312		WT P1	0.174154		WT P1	17.5202
	MY-TotalUSH2A	WT P15 Retina	20.4142			GG P1	0.18107		GG P1	17.9702
	MY-TotalUSH2A	WT P15 Retina	20.2512			WT P15	1.55282		WT P15	20.766
	MY-TotalUSH2A	WT P15 Retina	19.7464	20.158		GG P15	1.09878		GG P15	18.6501
	MY-TotalUSH2A	WT P15 Retina	20.4289			WT P30	0.604828		WT P30	16.1995
	MY-TotalUSH2A	WT P15 Retina	20.2986			GG P30	0.703639		GG P30	16.1455
	MY-TotalUSH2A	GG P15 Retina	18.4605	18.5697		WT P360	1.03968		WT P360	16.675
	MY-TotalUSH2A	GG P15 Retina	18.6164			GG P360	0.843351		GG P360	16.3984
	MY-TotalUSH2A	GG P15 Retina	18.6321
	MY-TotalUSH2A	GG P15 Retina	18.4396	18.5142					Normalized	Equal to 1
	MY-TotalUSH2A	GG P15 Retina	18.4955				WT P1		11.2154	0.112154
	MY-TotalUSH2A	GG P15 Retina	18.6076				GG P1		11.6607	0.116607
	MY-TotalUSH2A	GG P15 Retina	18.2136	18.3304			WT P15		100	1
	MY-TotalUSH2A	GG P15 Retina	18.3991				GG P15		70.7603	0.707603
	MY-TotalUSH2A	GG P15 Retina	18.3786				WT P30		38.9503	0.389503
	MY-TotalUSH2A	WT P30 Retina	17.2965	17.2965			GG P30		45.3137	0.453137
	MY-TotalUSH2A	WT P30 Retina	17.2965				WT P360		66.9545	0.669545
	MY-TotalUSH2A	WT P30 Retina	17.2965				GG P360		54.311	0.54311
	MY-TotalUSH2A	WT P30 Retina	16.9249	16.9249
	MY-TotalUSH2A	WT P30 Retina	16.9249
	MY-TotalUSH2A	WT P30 Retina	16.9249				Total Usherin			HPRT
	MY-TotalUSH2A	WT P30 Retina	17.181	17.181		WT P1	0.285283		WT P1	18.0654
	MY-TotalUSH2A	WT P30 Retina	17.181			GG P1	0.156174		GG P1	17.7237
	MY-TotalUSH2A	WT P30 Retina	17.181			WT P15	1.61425		WT P15	20.8489
	MY-TotalUSH2A	GG P30 Retina	17.0332	16.6725		GG P15	1.47726		GG P15	18.8934
	MY-TotalUSH2A	GG P30 Retina	16.3118			WT P30	0.555335		WT P30	16.3324
	MY-TotalUSH2A	GG P30 Retina	8.65181			GG P30	0.8616		GG P30	16.6727
	MY-TotalUSH2A	GG P30 Retina	16.6159	16.6526		WT P360	0.858873		WT P360	16.7803
	MY-TotalUSH2A	GG P30 Retina	16.4902			GG P360	0.922904		GG P360	16.5885
	MY-TotalUSH2A	GG P30 Retina	16.8518
	MY-TotalUSH2A	GG P30 Retina	17.0925	16.8876					Normalized	Equal to 1
	MY-TotalUSH2A	GG P30 Retina	16.9731				WT P1		17.6728	0.176728
	MY-TotalUSH2A	GG P30 Retina	16.5972				GG P1		9.67468	0.0967468
	MY-TotalUSH2A	WT P360 Retina	16.8934	16.885			WT P15		100	1
	MY-TotalUSH2A	WT P360 Retina	16.8097				GG P15		91.5135	0.915135
	MY-TotalUSH2A	WT P360 Retina	16.952				WT P30		34.4019	0.344019
	MY-TotalUSH2A	WT P360 Retina	16.4657	16.6189			GG P30		53.3745	0.533745
	MY-TotalUSH2A	WT P360 Retina	16.6727				WT P360		53.2055	0.532055
	MY-TotalUSH2A	WT P360 Retina	16.7183				GG P360		57.1722	0.571722
	MY-TotalUSH2A	WT P360 Retina	17.0581	16.9998
	MY-TotalUSH2A	WT P360 Retina	16.9125
	MY-TotalUSH2A	WT P360 Retina	17.0288
	MY-TotalUSH2A	GG P360 Retina	16.5649	16.6167
	MY-TotalUSH2A	GG P360 Retina	16.7
	MY-TotalUSH2A	GG P360 Retina	16.5852
	MY-TotalUSH2A	GG P360 Retina	16.8168	16.6442
	MY-TotalUSH2A	GG P360 Retina	16.4513
	MY-TotalUSH2A	GG P360 Retina	16.6646
	MY-TotalUSH2A	GG P360 Retina	16.6644	16.7042
	MY-TotalUSH2A	GG P360 Retina	16.9097
	MY-TotalUSH2A	GG P360 Retina	16.5385
	HPRT	WT P1 Retina	18.0155	17.8195
	HPRT	WT P1 Retina	17.7717
	HPRT	WT P1 Retina	17.6712
	HPRT	WT P1 Retina	17.7323	17.5202
	HPRT	WT P1 Retina	17.5391
	HPRT	WT P1 Retina	17.2893
	HPRT	WT P1 Retina	17.8782	18.0654
	HPRT	WT P1 Retina	17.7078
	HPRT	WT P1 Retina	18.6101
	HPRT	GG P1 Retina	17.4459	17.4074
	HPRT	GG P1 Retina	17.4666
	HPRT	GG P1 Retina	17.3098
	HPRT	GG P1 Retina	18.1089	17.9702
	HPRT	GG P1 Retina	17.8315
	HPRT	GG P1 Retina	17.8515
	HPRT	GG P1 Retina	18.089	17.7237
	HPRT	GG P1 Retina	17.3584
	HPRT	GG P1 Retina	17.5767
	HPRT	WT P15 Retina	21.0337	20.9999
	HPRT	WT P15 Retina	20.9014
	HPRT	WT P15 Retina	21.0645
	HPRT	WT P15 Retina	20.7368	20.766
	HPRT	WT P15 Retina	20.5861
	HPRT	WT P15 Retina	20.9752
	HPRT	WT P15 Retina	20.6755	20.8489
	HPRT	WT P15 Retina	20.8447
	HPRT	WT P15 Retina	21.0263
	HPRT	GG P15 Retina	18.8631	18.8587
	HPRT	GG P15 Retina	18.8817
	HPRT	GG P15 Retina	18.8314
	HPRT	GG P15 Retina	18.543	18.6501
	HPRT	GG P15 Retina	18.7331
	HPRT	GG P15 Retina	18.6744
	HPRT	GG P15 Retina	18.738	18.8934
	HPRT	GG P15 Retina	18.9738
	HPRT	GG P15 Retina	18.9683
	HPRT	WT P30 Retina	16.8856	16.8856
	HPRT	WT P30 Retina	16.8856
	HPRT	WT P30 Retina	16.8856
	HPRT	WT P30 Retina	16.1995	16.1995
	HPRT	WT P30 Retina	16.1995
	HPRT	WT P30 Retina	16.1995
	HPRT	WT P30 Retina	16.3324	16.3324
	HPRT	WT P30 Retina	16.3324
	HPRT	WT P30 Retina	16.3324
	HPRT	GG P30 Retina	16.1503	16.2506
	HPRT	GG P30 Retina	16.4806
	HPRT	GG P30 Retina	16.121
	HPRT	GG P30 Retina	15.9801	16.1455
	HPRT	GG P30 Retina	16.434
	HPRT	GG P30 Retina	16.0225
	HPRT	GG P30 Retina	17.0329	16.6727
	HPRT	GG P30 Retina	16.9329
	HPRT	GG P30 Retina	16.0523
	HPRT	WT P360 Retina	17.2097	17.0951
	HPRT	WT P360 Retina	17.0274
	HPRT	WT P360 Retina	17.0483
	HPRT	WT P360 Retina	16.7773	16.675
	HPRT	WT P360 Retina	16.4326
	HPRT	WT P360 Retina	16.8151
	HPRT	WT P360 Retina	16.982	16.7803
	HPRT	WT P360 Retina	16.5383
	HPRT	WT P360 Retina	16.8206
	HPRT	GG P360 Retina	16.6109	16.5433
	HPRT	GG P360 Retina	16.4897
	HPRT	GG P360 Retina	16.5293
	HPRT	GG P360 Retina	16.3735	16.3984
	HPRT	GG P360 Retina	16.309
	HPRT	GG P360 Retina	16.5128
	HPRT	GG P360 Retina	16.4514	16.5885
	HPRT	GG P360 Retina	16.6942
	HPRT	GG P360 Retina	16.6197

## Sheet: Fig 2A
Acuity (c/d)
WT P45	0.352	0.339	0.385	0.396	0.432	0.389	0.371
WT P180	0.421	0.389	0.352	0.394	0.42	0.363	0.439	0.41	0.302
WT P360	0.356	0.316	0.388	0.395	0.363	0.4	0.324	0.368
delG/delG P45	0.417	0.392	0.402	0.403	0.386	0.378
delG/delG P180	0.342	0.328	0.306	0.325	0.333	0.392	0.353	0.335	0.357	0.334	0.333	0.321	0.327
delG/delG P360	0.224	0.379	0.346	0.255	0.229	0.364	0.323	0.282	0.385	0.267	0.314	0.325

## Sheet: Fig. 2B
Scotopic a-wave P200
Flash Luminance log (cd s/m2)	Amplitude µV WT1	Amplitude µV WT2	Amplitude µV WT3	Amplitude µV WT4	Amplitude µV WT5	Amplitude µV WT6	Amplitude µV WT7
-0.399027	5.73	-1.77	15.25	18.43	20.54	1.41	30.26
0.553883	53.15	45.01	43.06	31.25	50.75	33.71	31.78
1.3784	181.82	176.88	189.34	193.51	185.32	140.34	173.24
2.1959	410.1	410.98	406.06	422.2	411.23	370.5	389.77
Flash Luminance log (cd s/m2)	Amplitude µV delG/delG 1	Amplitude µV delG/delG 2	Amplitude µV delG/delG 3	Amplitude µV delG/delG 4	Amplitude µV delG/delG 5
-0.399027	10.34	19.42	15.86	-0.11	5.91
0.553883	30.79	33.86	51.54	35.54	31.29
1.3784	211.94	123.77	145.25	134.72	144.5
2.1959	410.05	374.48	354.39	376.47	386.54
Scotopic b-wave P200
Flash Luminance log (cd s/m2)	Amplitude µV WT1	Amplitude µV WT2	Amplitude µV WT3	Amplitude µV WT4	Amplitude µV WT5	Amplitude µV WT6	Amplitude µV WT7
-3.61979	83.1	93.8	99.95	95.05	81.8	60.9	95.25
-2.34679	244.75	267.65	236.45	222.85	183.65	129.8	302.15
-1.77211	272.65	301.4	314.15	344.95	251.1	224.1	359.75
-1.4318	335.55	338.35	338.8	353.9	288.3	219	347.15
-0.995679	366.2	334.15	347.3	356.15	357.8	209.1	358.05
-0.399027	453.1	454.55	428.05	449.65	382.45	295.4	456.9
0.553883	531.05	537.6	550.85	556	455.2	380.15	492.05
1.3784	624.55	600.9	636	622.7	631.2	443.5	572.95
2.1959	687.3	676	751.95	723.1	636.4	512.4	618.5
Flash Luminance log (cd s/m2)	Amplitude µV delG/delG 1	Amplitude µV delG/delG 2	Amplitude µV delG/delG 3	Amplitude µV delG/delG 4	Amplitude µV delG/delG 5
-3.61979	123.7	152.85	90.2	68.75	37.75
-2.34679	292.15	294.15	183.5	167.05	167.05
-1.77211	313.3	306.9	191.2	205.2	220.75
-1.4318	286.8	345.8	204.4	216.05	218.8
-0.995679	328.5	333.35	230	199.55	231.5
-0.399027	359.75	449.7	269.4	293.65	296.55
0.553883	457.6	547	367.9	357.8	417
1.3784	604.55	665.65	494.2	452	509.4
2.1959	618.15	767.65	580.5	533.5	636.1

## Sheet: Fig 2C
ms	WT µV	delG/delG µV
-20	-12.927	-8.045
-19.5	-13.782	-8.518
-19	-13.724	-8.235
-18.5	-12.993	-8.437
-18	-11.359	-9.149
-17.5	-9.264	-9.517
-17	-13.999	-8.692
-16.5	-11.906	-9.17
-16	-10.954	-6.242
-15.5	-9.865	-9.456
-15	-5.964	-13.104
-14.5	-2.897	-10.437
-14	-1.072	-11.128
-13.5	1.354	-10.174
-13	1.251	-9.053
-12.5	-0.798	-12.637
-12	-2.368	-11.285
-11.5	-3.757	-6.176
-11	-3.343	-4.583
-10.5	-3.655	-8.294
-10	-3.856	-9.43
-9.5	-2.84	-4.944
-9	-4.012	-4.878
-8.5	-4.368	-6.431
-8	-4.781	-3.711
-7.5	-5.408	-3.982
-7	-2.605	-7.868
-6.5	-1.315	-7.916
-6	-3.664	-5.014
-5.5	-5.422	-2.453
-5	-7.076	-1.846
-4.5	-8.665	-3.857
-4	-9.061	-4.89
-3.5	-9.552	-4.896
-3	-10.739	-5.094
-2.5	-12.051	-5.531
-2	-13.818	-7.284
-1.5	-16.887	-8.082
-1	-18.466	-6.858
-0.5	-21.142	-10.578
0	-16.881	-13.135
0.5	-11.363	-28.728
1	-19.004	-43.662
1.5	-18.109	-23.137
2	-13.198	-25.571
2.5	-19.26	-21.032
3	-35.317	-12.182
3.5	-73.244	-30.148
4	-134.492	-26.805
4.5	-209.923	-49.532
5	-285.244	-78.24
5.5	-342.896	-107.381
6	-374.411	-128.222
6.5	-378.994	-137.047
7	-366.451	-186.087
7.5	-350.08	-225.21
8	-331.038	-241.34
8.5	-313.616	-252.29
9	-301.176	-254.996
9.5	-289.333	-252.279
10	-279.561	-241.169
10.5	-271.675	-233.251
11	-265.526	-224.923
11.5	-260.721	-208.458
12	-256.279	-195.105
12.5	-252.044	-182.356
13	-245.765	-169.422
13.5	-241.456	-161.314
14	-240.032	-157.459
14.5	-235.181	-155.305
15	-225.871	-153.97
15.5	-218.902	-159.623
16	-218.751	-170.778
16.5	-225.591	-178.4
17	-238.062	-173.312
17.5	-248.54	-148.425
18	-249.07	-109.434
18.5	-238.019	-69.919
19	-212.495	-31.461
19.5	-175.709	-0.041
20	-135.17	15.58
20.5	-96.609	12.271
21	-69.932	-5.019
21.5	-55.798	-38.649
22	-47.654	-87.351
22.5	-43.856	-129.662
23	-51.044	-147.767
23.5	-69.644	-118.307
24	-93.803	-39.21
24.5	-122.392	61.814
25	-150.888	158.281
25.5	-165.039	230.352
26	-152.26	260.246
26.5	-111.477	251.124
27	-45.465	213.287
27.5	33.987	151.661
28	112.495	86.586
28.5	176.677	27.113
29	216.807	-18.957
29.5	233.781	-39.864
30	228.264	-32.027
30.5	199.725	6.546
31	152.877	62.16
31.5	98.04	120.145
32	51.069	167.733
32.5	25.427	196.737
33	26.802	208.365
33.5	56.419	201.754
34	103.757	184.138
34.5	155.423	162.016
35	204.608	133.91
35.5	244.629	106.723
36	274.378	91.296
36.5	294.44	84.621
37	302.313	79.353
37.5	298.129	76.86
38	284.304	83.856
38.5	262.98	101.006
39	236.474	116.527
39.5	211.563	127.898
40	193.179	141.983
40.5	180.848	156.761
41	176.725	166.727
41.5	180.611	172.473
42	189.031	176.368
42.5	201.849	178.878
43	215.814	176.561
43.5	230.137	170.518
44	246.72	170.27
44.5	258.339	170.271
45	267.397	165.043
45.5	280.865	162.01
46	291.748	161.234
46.5	299.165	160.444
47	303.142	161.231
47.5	302.213	162.009
48	302.854	161.671
48.5	303.702	161.517
49	302.646	162.632
49.5	301.705	161.939
50	301.581	162.171
50.5	302.175	163.841
51	303.109	162.005
51.5	304.083	158.855
52	302.297	159.669
52.5	301.149	163.815
53	303.816	164.145
53.5	305.896	168.332
54	307.655	175.049
54.5	310.85	174.821
55	312.709	176.584
55.5	316.245	181.251
56	322.043	181.066
56.5	325.677	179.221
57	329.855	182.398
57.5	336.925	185.743
58	343.52	182.932
58.5	346.546	181.7
59	347.736	181.417
59.5	349.777	178.796
60	353.878	177.931
60.5	356.87	176.81
61	354.888	178.534
61.5	352.629	180.29
62	351.894	180.691
62.5	348.846	183.565
63	346.741	183.101
63.5	345.375	181.379
64	342.019	182.635
64.5	339.691	182.886
65	338.34	181.158
65.5	338.121	179.948
66	337.45	182.423
66.5	335.401	185.085
67	335.758	182.596
67.5	338.99	181.22
68	341.534	183.507
68.5	342.157	184.163
69	343.569	182.059
69.5	345.066	182.205
70	344.802	181.799
70.5	344.252	177.354
71	344.981	176.428
71.5	347.227	178.262
72	347.622	178.361
72.5	346.787	179.319
73	349.339	179.944
73.5	350.659	179.12
74	348.539	178.249
74.5	349.673	177.661
75	351.567	177.901
75.5	349.736	174.368
76	346.36	172.548
76.5	343.094	175.646
77	343.08	173.143
77.5	342.323	169.944
78	340.964	171.378
78.5	343.277	172.09
79	344.069	170.355
79.5	342.492	166.893
80	339.622	164.257
80.5	336.129	161.617
81	332.206	160.235
81.5	329.345	159.791
82	329.819	157.213
82.5	328.43	159.539
83	323.444	160.623
83.5	319.653	155.541
84	318.66	153.838
84.5	318.862	152.752
85	320.864	151.956
85.5	323.974	149.31
86	325.7	146.419
86.5	326.604	147.387
87	326.4	144.934
87.5	325.57	141.407
88	325.243	139.231
88.5	324.955	137.199
89	325.965	136.803
89.5	325.971	135.833
90	322.651	131.621
90.5	318.166	127.341
91	314.834	126.277
91.5	312.3	127.535
92	307.872	126.407
92.5	303.128	123.655
93	300.751	126.186
93.5	300.233	124.374
94	298.276	117.133
94.5	296.142	114.566
95	295.61	112.475
95.5	294.845	111.743
96	295.289	111.031
96.5	295.321	104.981
97	292.876	99.625
97.5	288.573	98.25
98	281.799	97.876
98.5	274.844	95.83
99	270.416	91.755
99.5	266.729	87.966
100	262.813	86.147
100.5	259.475	83.692
101	257.195	82.865
101.5	257.565	84.479
102	260.413	82.546
102.5	263.041	81.784
103	264.654	81.164
103.5	266.668	74.379
104	268.5	71.366
104.5	269.034	73.178
105	268.521	70.58
105.5	267.968	68.796
106	266.553	68.461
106.5	263.023	67.554
107	259.988	67.601
107.5	257.878	65.512
108	255.559	61.443
108.5	251.785	61.579
109	248.663	62.741
109.5	246.947	57.712
110	245.408	56.274
110.5	246.201	56.958
111	246.538	54.437
111.5	246.969	52.75
112	247.759	50.603
112.5	245.311	51.521
113	242.557	54.447
113.5	239.326	51.748
114	233.382	47.363
114.5	228.25	45.012
115	223.628	40.611
115.5	217.491	38.654
116	210.859	38.231
116.5	204.896	35.506
117	201.168	33.904
117.5	199.109	30.644
118	199.48	28.696
118.5	204.003	28.484
119	206.947	26.224
119.5	205.998	26.597
120	204.356	27.754
120.5	200.624	25.182
121	197.492	21.682
121.5	194.938	20.809
122	190.954	18.091
122.5	189.131	16.907
123	187.365	20.044
123.5	183.195	20.846
124	180.593	17.847
124.5	181.312	14.697
125	184.009	15.576
125.5	187.069	15.443
126	187.356	12.839
126.5	186.718	9.336
127	186.106	6.531
127.5	184.324	5.141
128	183.071	2.169
128.5	180.467	-0.307
129	174.177	-0.637
129.5	166.672	-1.737
130	159.848	-2.878
130.5	150.141	-0.46
131	139.273	1.92
131.5	132.477	-2.833
132	126.934	-8.346
132.5	122.07	-8.335
133	120.073	-11.353
133.5	119.996	-15.781
134	122.509	-16.105
134.5	125.06	-14.04
135	127.515	-13.865
135.5	130.948	-15.361
136	133.044	-15.094
136.5	132.142	-14.972
137	128.476	-18.162
137.5	124.228	-19.219
138	118.831	-17.14
138.5	111.754	-18.342
139	106.051	-19.122
139.5	103.46	-20.578
140	100.712	-22.297
140.5	99.233	-22.489
141	100.669	-21.04
141.5	101.29	-21.268
142	101.161	-24.736
142.5	102.114	-24.973
143	102.193	-23.021
143.5	101.3	-24.456
144	98.927	-25.933
144.5	93.706	-23.795
145	88.98	-23.765
145.5	84.659	-24.162
146	79.789	-25.209
146.5	74.449	-27.227
147	68.119	-25.851
147.5	60.07	-26.939
148	51.822	-30.454
148.5	46.096	-30.503
149	41.62	-31.995
149.5	37.609	-35.284
150	36.558	-33.589
150.5	38.424	-32.882
151	40.435	-34.943
151.5	44.795	-34.87
152	48.913	-35.763
152.5	49.546	-35.504
153	48.884	-35.602
153.5	46.063	-36.486
154	43.307	-38.359
154.5	41.137	-38.233
155	36.132	-30.913
155.5	31.881	-28.801
156	29.739	-34.863
156.5	26.524	-38.837
157	24.259	-38.262
157.5	24.951	-38.211
158	26.222	-37.518
158.5	24.82	-35.772
159	22.784	-37.711
159.5	22.347	-35.512
160	22.174	-30.048
160.5	19.933	-34.324
161	14.896	-37.93
161.5	10.869	-33.956
162	7.961	-33.24
162.5	1.333	-35.481
163	-9.29	-37.536
163.5	-18.663	-36.496
164	-25.003	-36.802
164.5	-31.035	-41.6
165	-35.582	-43.734
165.5	-36.36	-47.134
166	-36.965	-51.751
166.5	-38.413	-48.541
167	-36.103	-42.599
167.5	-30.804	-46.106
168	-25.275	-51.917
168.5	-19.899	-50.386
169	-15.396	-49.014
169.5	-13.638	-46.168
170	-15.927	-44.209
170.5	-21.123	-46.589
171	-26.61	-45.181
171.5	-30.982	-46.494
172	-36.032	-50.924
172.5	-39.846	-47.811
173	-42.593	-42.154
173.5	-46.6	-42.001
174	-49.65	-46.618
174.5	-50.931	-52.097
175	-51.734	-52.846
175.5	-53	-51.15
176	-51.594	-49.882
176.5	-48.759	-44.519
177	-49.281	-41.471
177.5	-51.237	-46.909
178	-53.202	-53.333
178.5	-55.323	-51.66
179	-56.837	-47.035
179.5	-59.043	-48.602
180	-64.646	-50.446
180.5	-72.837	-49.91
181	-79.63	-52.067
181.5	-84.922	-52.444
182	-89.191	-51.85
182.5	-91.064	-58.018
183	-90.921	-61.303
183.5	-89.576	-62.044
184	-86.882	-66.012
184.5	-82.297	-66.368
185	-76.188	-64.56
185.5	-72.959	-64.904
186	-72.903	-67.023
186.5	-72.966	-67.381
187	-73.933	-68.614
187.5	-77.364	-68.735
188	-83.148	-65.606
188.5	-87.228	-66.711
189	-89.887	-67.768
189.5	-91.791	-66.397
190	-93.421	-66.903
190.5	-94.351	-64.354
191	-92.823	-63.684
191.5	-91.815	-66.394
192	-90.297	-62.268
192.5	-86.624	-61.014
193	-83.308	-62.898
193.5	-81.655	-62.024
194	-80.034	-68.668
194.5	-79.502	-70.091
195	-80.121	-64.269
195.5	-82.1	-67.105
196	-87.942	-67.412
196.5	-94.274	-62.431
197	-100.236	-61.182
197.5	-106.788	-62.592
198	-112.24	-64.852
198.5	-117.093	-62.253
199	-122.317	-57.566
199.5	-128.535	-60.428
200	-133.947	-65.847
200.5	-136.092	-63.877
201	-136.236	-60.048
201.5	-133.916	-60.049
202	-130.637	-62.603
202.5	-128.139	-66.372
203	-120.593	-66.108
203.5	-112.231	-65.739
204	-107.995	-64.885
204.5	-102.549	-61.916
205	-102.138	-59.982
205.5	-110.335	-59.407
206	-118.419	-59.826
206.5	-122.621	-58.835
207	-124.645	-59.885
207.5	-125.752	-60.582
208	-123.899	-61.708
208.5	-120.327	-62.872
209	-117.622	-56.978
209.5	-113.723	-55.396
210	-110.429	-58.567
210.5	-109.692	-54.951
211	-110.198	-52.755
211.5	-111.731	-55.285
212	-114.214	-55.289
212.5	-117.562	-54.231
213	-122.468	-55.386
213.5	-130.156	-55.235
214	-136.96	-53.765
214.5	-141.768	-54.868
215	-143.816	-57.988
215.5	-143.735	-59.991
216	-146.795	-61.47
216.5	-147.139	-61.077
217	-142.098	-59.981
217.5	-137.126	-59.59
218	-132.377	-56.821
218.5	-127.313	-57.787
219	-121.647	-60.562
219.5	-117.896	-59.825
220	-119.391	-57.533
220.5	-122.429	-57.256
221	-125.373	-56.922
221.5	-129.596	-56.172
222	-134.197	-58.37
222.5	-138.91	-56.823
223	-142.048	-55.384
223.5	-143.921	-56.116
224	-144.879	-53.892
224.5	-143.082	-53.486
225	-140.831	-55.541
225.5	-138.726	-53.946
226	-134.837	-51.29
226.5	-130.758	-48.815
227	-128.624	-49.587
227.5	-128.685	-56.139
228	-128.74	-56.444
228.5	-130.876	-54.369
229	-136.04	-52.552
229.5	-140.733	-46.139
230	-145.149	-45.977
230.5	-151.001	-53.481
231	-160.118	-54.681
231.5	-168.297	-49.118
232	-171.448	-47.479
232.5	-172.353	-49.729
233	-171.59	-52.013
233.5	-168.335	-52.689
234	-164.888	-54.089
234.5	-161.32	-57.502
235	-155.215	-57.263
235.5	-149.818	-54.32

## Sheet: Fig 2D
ms	WT µV	delG/delG µV
-20	2.866	2.739
-19.5	1.744	2.321
-19	0.754	1.619
-18.5	-0.214	0.888
-18	-0.928	0.188
-17.5	-1.53	-0.843
-17	-0.059	2.28
-16.5	-0.534	0.701
-16	-1.089	-0.828
-15.5	-2.24	-1.892
-15	-2.478	-2.011
-14.5	-2.781	-3.31
-14	-3.327	-4.676
-13.5	-3.542	-4.88
-13	-3.381	-5.609
-12.5	-2.443	-5.47
-12	-1.311	-5.351
-11.5	-0.816	-6.247
-11	-0.667	-5.15
-10.5	0.462	-3.74
-10	2.235	-4.155
-9.5	2.882	-3.629
-9	2.743	-2.956
-8.5	3.038	-3.571
-8	3.422	-2.498
-7.5	4.265	-0.981
-7	4.722	-0.767
-6.5	4.113	0.13
-6	3.855	1.082
-5.5	3.838	2.174
-5	3.181	3.413
-4.5	2.531	3.623
-4	2.508	4.207
-3.5	1.903	5.256
-3	1.267	5.045
-2.5	0.708	4.577
-2	-1.149	5.309
-1.5	-2.659	4.428
-1	-3.856	2.862
-0.5	-4.521	3.379
0	-5.47	1.948
0.5	-7.895	-0.686
1	-8.445	-1.877
1.5	-8.199	-2.41
2	-8.953	-1.505
2.5	-9.006	-0.943
3	-8.666	-2.231
3.5	-8.987	-3.864
4	-9.212	-3.403
4.5	-9.691	-1.718
5	-10.921	-2.742
5.5	-11.577	-2.707
6	-12.24	-1.051
6.5	-12.671	-3.498
7	-12.451	-5.239
7.5	-13.22	-4.573
8	-13.739	-4.661
8.5	-13.834	-4.867
9	-14.538	-6.278
9.5	-15.004	-5.353
10	-14.83	-3.606
10.5	-14.55	-5.598
11	-14.512	-6.009
11.5	-14.026	-5.629
12	-13.497	-6.886
12.5	-13.259	-7.793
13	-13.292	-8.243
13.5	-13.3	-8.771
14	-12.849	-9.285
14.5	-12.923	-8.857
15	-13.555	-7.952
15.5	-13.529	-7.534
16	-12.748	-8.081
16.5	-11.666	-7.313
17	-9.044	-5.3
17.5	-3.994	-4.301
18	2.55	-3.684
18.5	11.971	-2.496
19	23.914	-1.078
19.5	36.005	1.465
20	47.962	6.162
20.5	59.243	10.939
21	68.808	16.932
21.5	75.681	25.053
22	80.576	32.801
22.5	84.026	41.376
23	84.849	50.493
23.5	84.775	58.531
24	84.802	65.042
24.5	82.51	69.788
25	79.948	73.877
25.5	77.805	76.246
26	73.212	76.154
26.5	68.264	74.254
27	63.811	71.216
27.5	58.137	68.422
28	52.253	65.478
28.5	47.973	61.681
29	46.406	57.647
29.5	46.437	52.759
30	48.766	47.961
30.5	57.201	44.546
31	71.459	41.395
31.5	88.587	38.811
32	107.923	38.525
32.5	128.17	40.458
33	147.166	44.706
33.5	162.112	53.543
34	169.029	68.205
34.5	167.614	84.515
35	161.331	99.925
35.5	152.739	115.643
36	142.647	127.152
36.5	133.503	131.913
37	126.368	131
37.5	118.977	125.476
38	113.015	117.523
38.5	109.127	109.049
39	104.626	101.315
39.5	101.911	94.073
40	101.566	88.615
40.5	99.664	84.97
41	96.249	80.054
41.5	93.501	75.619
42	91.036	73.836
42.5	88.569	71.608
43	86.628	68.247
43.5	85.518	65.077
44	85.137	62.061
44.5	84.82	59.705
45	86.511	58.62
45.5	89.958	58.324
46	94.019	58.097
46.5	100.337	57.147
47	107.362	56.191
47.5	113.931	56.401
48	120.279	58.016
48.5	125.212	60.212
49	127.752	62.453
49.5	128.932	65.316
50	128.869	69.009
50.5	126.725	73.584
51	123.831	78.625
51.5	119.718	82.103
52	115.252	83.259
52.5	111.829	84.547
53	108.649	85.434
53.5	106.31	85.165
54	103.493	84.147
54.5	100.164	82.883
55	97.468	82.12
55.5	93.89	80.209
56	91.097	77.787
56.5	90.146	75.474
57	89.279	73.174
57.5	88.53	71.599
58	88.223	69.619
58.5	88.149	67.008
59	88.055	64.902
59.5	88.172	63.859
60	88.675	62.746
60.5	90.25	61.353
61	92.25	60.063
61.5	94.056	58.227
62	97.288	56.254
62.5	100.457	54.522
63	102.61	53.069
63.5	105.322	51.514
64	106.819	49.779
64.5	105.459	48.771
65	103.025	47.123
65.5	99.026	42.756
66	93.38	39.231
66.5	88.713	37.94
67	83.156	35.065
67.5	77.301	31.711
68	73.22	29.332
68.5	68.724	26.685
69	64.719	24.073
69.5	61.844	21.293
70	58.424	18.973
70.5	55.23	16.776
71	52.763	13.99
71.5	50.323	11.134
72	47.764	8.329
72.5	45.476	6.5
73	43.654	4.545
73.5	41.893	2.388
74	40.282	1.276
74.5	38.868	-1.043
75	38.423	-3.465
75.5	37.653	-3.192
76	36.135	-3.901
76.5	34.918	-5.568
77	32.861	-6.425
77.5	31.141	-7.256
78	29.605	-7.061
78.5	27.535	-7.127
79	26.196	-7.821
79.5	24.584	-7.583
80	22.292	-7.22
80.5	20.412	-7.712
81	17.507	-8.315
81.5	13.323	-8.99
82	9.801	-9.995
82.5	6.377	-11.185
83	2.561	-12.513
83.5	-1.263	-15.205
84	-4.656	-18.015
84.5	-7.306	-19.887
85	-9.842	-22.48
85.5	-12.538	-25.293
86	-15.157	-27.705
86.5	-16.975	-29.356
87	-18.452	-31.261
87.5	-20.557	-33.422
88	-22.168	-34.904
88.5	-22.295	-36.737
89	-21.805	-37.499
89.5	-21.78	-38.196
90	-21.909	-40.398
90.5	-21.707	-40.38
91	-21.608	-39.073
91.5	-22.14	-38.694
92	-22.886	-37.799
92.5	-23.114	-36.967
93	-23.803	-36.544
93.5	-25.043	-35.749
94	-25.645	-35.026
94.5	-26.148	-34.295
95	-27.243	-33.282
95.5	-28.314	-33.076
96	-28.26	-32.322
96.5	-28.526	-29.849
97	-30.104	-29.677
97.5	-31.401	-31.481
98	-33.388	-31.339
98.5	-36.291	-31.034
99	-37.945	-31.556
99.5	-39.252	-32.17
100	-41.163	-34.041
100.5	-42.322	-35.598
101	-43.457	-35.573
101.5	-44.751	-35.293
102	-44.854	-36.65
102.5	-45.15	-39.487
103	-45.838	-41.258
103.5	-45.574	-41.658
104	-45.787	-41.962
104.5	-45.863	-42.472
105	-45.698	-42.865
105.5	-45.931	-43.395
106	-45.63	-42.971
106.5	-45.509	-42.091
107	-45.063	-42.115
107.5	-43.92	-41.83
108	-42.994	-41.289
108.5	-42.83	-41.159
109	-42.815	-40.803
109.5	-43.042	-39.213
110	-43.194	-38.24
110.5	-42.967	-38.372
111	-43.419	-36.65
111.5	-43.714	-34.575
112	-43.798	-33.101
112.5	-44.937	-32.263
113	-46.458	-32.208
113.5	-47.363	-31.65
114	-47.38	-31.816
114.5	-47.882	-31.715
115	-49.891	-30.304
115.5	-51.409	-30.537
116	-51.681	-31.49
116.5	-52.127	-31.025
117	-53.24	-32.546
117.5	-53.899	-35.474
118	-53.776	-36.616
118.5	-53.908	-37.283
119	-54.161	-38.327
119.5	-53.91	-40.929
120	-53.361	-42.85
120.5	-52.78	-42.54
121	-52.849	-43.606
121.5	-52.965	-45.787
122	-52.475	-47.286
122.5	-52.318	-47.248
123	-51.927	-46.927
123.5	-50.866	-46.994
124	-49.774	-46.705
124.5	-49.208	-46.319
125	-48.881	-44.122
125.5	-48.332	-42.441
126	-47.869	-42.393
126.5	-47.444	-41.116
127	-47.628	-39.171
127.5	-47.66	-37.808
128	-47.373	-37.275
128.5	-48.155	-36.527
129	-49.088	-36.071
129.5	-49.67	-36.003
130	-50.267	-35.681
130.5	-51.107	-35.759
131	-52.343	-36.754
131.5	-53.606	-36.298
132	-54.417	-34.871
132.5	-55.239	-35.967
133	-57.203	-36.975
133.5	-58.367	-37.206
134	-58.18	-38.038
134.5	-58.685	-37.894
135	-59.289	-37.485
135.5	-58.908	-39.351
136	-58.189	-42.048
136.5	-57.749	-42.261
137	-57.383	-42.288
137.5	-57.272	-43.919
138	-56.908	-45.335
138.5	-56.01	-46.361
139	-54.673	-47.22
139.5	-53.218	-48.046
140	-51.585	-48.654
140.5	-49.66	-48.664
141	-48.89	-47.586
141.5	-48.53	-46.614
142	-47.971	-46.271
142.5	-48.079	-44.928
143	-47.879	-44.567
143.5	-47.785	-44.976
144	-48.565	-44.366
144.5	-48.559	-43.811
145	-49.426	-42.356
145.5	-51.069	-40.75
146	-50.921	-40.3
146.5	-51.755	-39.476
147	-52.982	-38.121
147.5	-53.608	-37.918
148	-55.35	-38.533
148.5	-57.028	-38.943
149	-58.549	-39.119
149.5	-60.428	-39.178
150	-61.43	-40.095
150.5	-61.832	-40.688
151	-62.502	-39.438
151.5	-62.794	-39.428
152	-63.18	-40.845
152.5	-63.577	-41.096
153	-63.539	-41.727
153.5	-62.111	-42.953
154	-60.982	-43.997
154.5	-61.709	-44.557
155	-61.032	-44.602
155.5	-59.491	-44.294
156	-58.759	-43.926
156.5	-57.557	-43.822
157	-55.364	-41.829
157.5	-54.058	-40.484
158	-54.173	-41.329
158.5	-53.193	-40.486
159	-51.622	-39.619
159.5	-51.196	-39.395
160	-50.508	-38.249
160.5	-49.841	-36.914
161	-50.175	-36.411
161.5	-50.051	-36.865
162	-49.998	-36.93
162.5	-50.284	-35.658
163	-50.829	-34.452
163.5	-51.637	-35.649
164	-52.416	-36.582
164.5	-53.817	-36.019
165	-54.939	-37.338
165.5	-56.098	-37.753
166	-57.715	-36.446
166.5	-59.173	-37.876
167	-59.697	-38.874
167.5	-60.198	-38.484
168	-61.743	-39.173
168.5	-61.611	-40.141
169	-61.034	-41.056
169.5	-61.757	-41.841
170	-61.433	-42.597
170.5	-60.562	-41.85
171	-60.301	-42.039
171.5	-60.088	-43.934
172	-59.766	-42.46
172.5	-59.044	-41.55
173	-58.423	-42.565
173.5	-58.094	-41.391
174	-56.935	-40.331
174.5	-55.218	-39.04
175	-54.344	-37.784
175.5	-53.729	-38.199
176	-53.182	-36.572
176.5	-53.102	-34.139
177	-52.477	-33.435
177.5	-52.786	-32.318
178	-53.218	-31.918
178.5	-52.55	-31.254
179	-52.822	-29.916
179.5	-53.091	-29.144
180	-53.111	-29.008
180.5	-53.862	-28.2
181	-54.452	-26.986
181.5	-55.56	-27.3
182	-57.007	-27.091
182.5	-57.398	-28.171
183	-57.965	-29.564
183.5	-59.552	-28.491
184	-59.52	-27.29
184.5	-58.747	-27.989
185	-59.465	-30.176
185.5	-59.239	-31.95
186	-58.638	-32.445
186.5	-58.668	-32.093
187	-57.889	-33.202
187.5	-57.37	-34.848
188	-56.899	-34.738
188.5	-56.123	-33.925
189	-56.402	-33.891
189.5	-54.704	-33.528
190	-51.8	-32.625
190.5	-51.152	-32.471
191	-49.826	-32.279
191.5	-48.237	-31.219
192	-48.451	-30.909
192.5	-47.663	-31.472
193	-46.328	-30.376
193.5	-46.213	-28.472
194	-46.298	-26.704
194.5	-46.365	-25.787
195	-46.297	-26.019
195.5	-46.549	-24.834
196	-47.638	-23.131
196.5	-48.557	-23.718
197	-48.555	-23.583
197.5	-49.641	-21.46
198	-50.937	-20.918
198.5	-51.204	-22.292
199	-52.429	-23.769
199.5	-53.184	-24.492
200	-54.174	-25.597
200.5	-55.56	-26.959
201	-55.584	-27.381
201.5	-56.421	-28.258
202	-57.298	-29.033
202.5	-56.613	-28.096
203	-55.889	-27.8
203.5	-55.16	-28.689
204	-54.425	-29.181
204.5	-53.958	-29.351
205	-52.735	-29.845
205.5	-51.746	-29.573
206	-51.248	-29.005
206.5	-49.272	-28.859
207	-46.781	-28.1
207.5	-45.186	-28.805
208	-43.97	-29.304
208.5	-43.178	-27.294
209	-43.296	-25.785
209.5	-43.022	-25.305
210	-42.289	-24.462
210.5	-42.886	-23.901
211	-43.26	-23.017
211.5	-42.709	-21.958
212	-42.977	-21.387
212.5	-43.684	-20.161
213	-44.359	-19.123
213.5	-45.064	-18.885
214	-45.636	-18.809
214.5	-46.75	-19.655
215	-48.054	-20.061
215.5	-49.425	-19.782
216	-51.043	-21.119
216.5	-51.665	-21.763
217	-51.42	-21.666
217.5	-51.211	-22.72
218	-51.12	-24.12
218.5	-51.185	-25.304
219	-50.545	-25.224
219.5	-49.469	-25
220	-49.36	-25.37
220.5	-48.504	-25.581
221	-46.779	-25.847
221.5	-46.446	-26.98
222	-46.732	-27.382
222.5	-46.167	-25.995
223	-45.119	-26.627
223.5	-43.767	-27.575
224	-42.042	-26.536
224.5	-40.846	-25.814
225	-39.971	-25.012
225.5	-39.08	-23.582
226	-38.598	-22.375
226.5	-37.563	-21.41
227	-36.77	-19.743
227.5	-36.932	-18.972
228	-37.103	-19.067
228.5	-37.793	-17.971
229	-37.777	-17.024
229.5	-38.147	-17.506
230	-39.643	-18.466
230.5	-40.119	-19.143
231	-41.337	-19.027
231.5	-43.175	-18.872
232	-43.875	-19.286
232.5	-45.48	-19.756
233	-46.731	-21.28
233.5	-45.999	-21.552
234	-45.98	-20.732
234.5	-46.572	-21.743
235	-47.077	-22.849
235.5	-47.52	-23.266

## Sheet: Fig 2E
Scotopic a- wave Max amplitude (µV)
WT P30	288.35	455.2	439.45	475	496.55	435.95	277.9	394.55	410.55	397.6	337.4	417.5	395.4	462.5	447.25	399.45	521.8	536.5
WT P180	402.25	436.4	365	350	375.5	391.85	337.65	438	366.8	368.9	424.05
WT P270	292.9	331.85	503.45	299.7	353.75	375.45	384.8	326.6	401.4
WT P360	377.7	335.3	306.8	356.9	299.8	306.1	348	342.3	358.9	410.1	356.5	331.85	286.45	384.5	232.45	222.4	243
WT P500	362.7	358.45	239.1	311.65	253.05
Ush2adelG/delG P30	363.35	372.7	502.5	598.9	695.8	388.3	389.7	322	359.9	392.2	402.5	337.45	404.2	367.3	464.25
Ush2adelG/delG P180	372.3	507.85	379.65	546.65	306.05	321.45	336.5	381.3	259.6	248.35	335.7	399.4	381.95	344.25	338.75	316.75	309.55
Ush2adelG/delG P270	357.85	334.2	380.25	259.3	366.45	385.25	359.65	405.45	255.9
Ush2adelG/delG P360	218.4	127.9	254.7	279.1	289.5	347.55	275.8	163.95	211.3	233.45	185.45	230.45	190.8
Ush2adelG/delG P500	251.45	233.15	148.8	221.75	199.4	216.65	208	220.65	229.1	230.25	153.65	235.65

## Sheet: Fig 2F
Scotopic b- wave Max amplitude (µV)
WT P30	589.4	874.7	721.45	1054.75	909.7	789.05	515.65	612.15	676.55	657.25	644.3	827.9	742.3	863.75	837.75	668.35	881.95	918.7
WT P180	863.1	790.45	628.085	669.2	696.15	751	633.4	491.7	792	603.15	641
WT P270	516.1	629.6	836.4	602.95	578.2	701.85	666.4	592.05	720.55
WT P360	733.9	688.5	550.6	708.6	526.6	543.2	636.4	644.4	597	639.6	711.2	629.6	514.5	618.3	474.45	464.85	496.15
WT P500	649	666.4	513.2	616.65	520.45
Ush2adelG/delG P30	683.05	660.15	919.05	1025.6	1118.25	694.3	782.75	522.35	754.6	768.3	789.55	686.15	837.55	764.75	938.6
Ush2adelG/delG P180	714.1	703.15	756.2	896.8	460.25	564.45	539.3	652.5	438.9	415.9	522.1	743.4	669.45	563.1	667	666.85	608.05
Ush2adelG/delG P270	599.05	526.6	655.8	408.3	647.4	794.15	611	698.45	467.9
Ush2adelG/delG P360	389.1	225	447.05	484.55	508.35	655.95	550.9	317.65	404.45	426.25	382.6	434.95
Ush2adelG/delG P500	456.55	434.55	259	468.4	390.8	395.1	342.7	390.45	450.85	362.65	254.75	399.95

## Sheet: Fig 2G
Photopic b-wave Max amplitude (µV)
WT P30	172.95	222.9	226.2	424.05	206.7	152	229.8	215.3	185.3	156	147.85	101.75	102.95	191.8	223.75	188.15	181.45	154.8
WT P180	218.65	248.8	221.65	160.9	109.9	202.55	141.2	301.65	143.6	127.6
WT P270	132.15	190.9	206.7	168.95	225.1	189.1	213.85	148.7	193.65
WT P360	183.6	177.2	186	195.8	148.1	172.3	208.1	183.5	233.5	212	180.4	190.9	128.15	222.75	149	116.1	149
WT P500	205.15	211.4	135.5	121.75	135.65
Ush2adelG/delG P30	189.9	184.4	212.15	207.4	110.95	204.5	116.35	156.45	146.8	191.9	217.85	177.55	198.55
Ush2adelG/delG P180	229.65	211.3	236	238.2	164.85	136.25	165.55	180.85	119.2	158.6	135.45	269.65	141	122.9	106.15	170.2	153.15
Ush2adelG/delG P270	157.7	171.75	174.1	172.65	181.85	208.25	170.05	161.3	142.05
Ush2adelG/delG P360	130.95	75.35	165.7	178.35	193.1	150.35	172.7	68.5	135.95	154.3	157.5	94.9
Ush2adelG/delG P500	155.7	142.15	90.65	131.15	124.7	100.35	101.15	82.4	187.6	109.9	44.85	84.85

## Sheet: Fig 3A
P180
Distance from optic nerve (mm)	Nuclei/100 µm window WT1	Nuclei/100 µm window WT2	Nuclei/100 µm window WT3		Nuclei/100 µm window Ush2adelG/delG 1	Nuclei/100 µm window Ush2adelG/delG 2	Nuclei/100 µm window Ush2adelG/delG 3
-3	54	48	42		49	51	55
-2.7	101	86	84		96	94	99
-2.4
-2.1	119	112	113		99	112	113
-1.8
-1.5	122	126	116		110	118	101
-1.2
-0.9	125	110	117		116	106	112
-0.6
-0.3	123	111	108		111	107	95
0	0	0	0		0	0	0
0.3	119	112	106		113	102	107
0.6
0.9	123	110	112		116	106	119
1.2
1.5	125	108	118		115	108	109
1.8
2.1	122	107	110		111	96	114
2.4
2.7	111	95	102		92	88	107
3	66	39	55		46	42	69
P360
Distance from optic nerve (mm)	Nuclei/100 µm window WT1	Nuclei/100 µm window WT2	Nuclei/100 µm window WT3	Nuclei/100 µm window WT4		Nuclei/100 µm window Ush2adelG/delG 1	Nuclei/100 µm window Ush2adelG/delG 2	Nuclei/100 µm window Ush2adelG/delG 3
-3	41	63	51	49		45	41	38
-2.7	81	101	88	80		69	80	75
-2.4
-2.1	94	109	113	97		93	77	80
-1.8
-1.5	116	115	118	95		92	85	80
-1.2
-0.9	116	114	122	101		99	85	91
-0.6
-0.3	122	121	114	106		107	91	95
0	0	0	0	0		0	0	0
0.3	102	115	118	99		100	92	88
0.6
0.9	103	120	111	97		93	80	90
1.2
1.5	100	121	110	95		94	86	88
1.8
2.1	97	112	100	94		90	83	80
2.4
2.7	93	97	89	76		70	75	79
3	41	62	51	39		33	38	41
P500
Distance from optic nerve (mm)	Nuclei/100 µm window WT1	Nuclei/100 µm window WT2	Nuclei/100 µm window WT3		Nuclei/100 µm window Ush2adelG/delG 1	Nuclei/100 µm window Ush2adelG/delG 2	Nuclei/100 µm window Ush2adelG/delG 3
-3	35	44	46		34	44	35
-2.7	82	89	99		79	58	78
-2.4
-2.1	95	96	106		86	69	82
-1.8
-1.5	103	102	118		92	77	95
-1.2
-0.9	101	108	121		98	81	89
-0.6
-0.3	105	101	120		99	80	87
0	0	0	0		0	0	0
0.3	103	106	118		95	82	79
0.6
0.9	104	103	116		92	81	86
1.2
1.5	94	110	105		90	75	92
1.8
2.1	85	100	101		81	68	74
2.4
2.7	63	89	77		60	65	70
3	40	46	45		38	37	40

## Sheet: Fig 4A
	Cones/0.016 mm2
WT1	147
WT2	144
WT3	160
Ush2adelG/delG 1	123
Ush2adelG/delG 2	134
Ush2adelG/delG 3	130

[truncated: 8 more sheets: Fig 4C, Fig 5B, Fig 5C, Fig 5F, Suppl Fig 1C, Suppl Fig 2A, Suppl Fig 2B, Suppl Fig 3A]
